# Supplementary material for: Bone Remodeling and Marginal Bone Loss of Simplified Versus Conventional Drilling: A Randomized Clinical Trial
Source: Bioengineering (Basel). 2025 Feb 13;12(2):178. doi: 10.3390/bioengineering12020178 (PMC11852080; doi:10.3390/bioengineering12020178)
Supplement: Supplementary file 1 [file bioengineering-12-00178-s001.zip]

Archive with 1 entries (1 files):
- bioengineering-3396695-supplementary.pdf
